# Supplementary material for: Pathways from Neuroticism, Social Support, and Sleep Quality to Antenatal Depression during the Third Trimester of Pregnancy
Source: Int J Environ Res Public Health. 2022 May 5;19(9):5602. doi: 10.3390/ijerph19095602 (PMC9100278; doi:10.3390/ijerph19095602)
Supplement: Supplementary file 1 [file ijerph-19-05602-s001.zip]

Archive with 1 entries (1 files):
- ijerph-1681362-supplementary.pdf
